# Supplementary material for: Molecular Epidemiology of Respiratory Syncytial Virus during 2019–2022 and Surviving Genotypes after the COVID-19 Pandemic in Japan
Source: Viruses. 2023 Dec 4;15(12):2382. doi: 10.3390/v15122382 (PMC10748361; doi:10.3390/v15122382)
Supplement: Supplementary file 1 [file viruses-15-02382-s001.zip]

Archive with 1 entries (1 files):
- viruses-2751738-supplementary.pdf
